# Supplementary material for: Intractable itch relieved by 4-phenylbutyrate therapy in patients with progressive familial intrahepatic cholestasis type 1
Source: Orphanet J Rare Dis. 2014 Jul 15;9:89. doi: 10.1186/1750-1172-9-89 (PMC4105841; doi:10.1186/1750-1172-9-89)
Supplement: Additional file 2 — Effects of mutations in ATP8B1 on mRNA and protein expression levels, cellular localization, and function of ATP8B1. [file 1750-1172-9-89-S2.zip]

Archive with 4 entries (4 files):
- 7753618851254322_MOESM2_ESM/7753618851254322_add2.tiff
- 7753618851254322_MOESM2_ESM/7753618851254322_add3.tiff
- 7753618851254322_MOESM2_ESM/7753618851254322_add4.tiff
- 7753618851254322_MOESM2_ESM/7753618851254322_add5.tiff
